# Supplementary material for: Evaluation of Tumor Budding and Poorly Defined Clusters as Histological Biomarkers in Squamous Cell Carcinomas of the Vulva
Source: Cancers (Basel). 2025 May 21;17(10):1718. doi: 10.3390/cancers17101718 (PMC12109898; doi:10.3390/cancers17101718)
Supplement: Supplementary file 1 [file cancers-17-01718-s001.zip]

Archive with 1 entries (1 files):
- cancers-3586488-supplementary.pdf
